# Supplementary material for: Use of Anthracophyllum discolor and Stereum hirsutum as a Suitable Strategy for Delignification and Phenolic Removal of Olive Mill Solid Waste
Source: Foods. 2022 May 28;11(11):1587. doi: 10.3390/foods11111587 (PMC9180551; doi:10.3390/foods11111587)
Supplement: Supplementary file 1 [file foods-11-01587-s001.zip]

Archive with 1 entries (1 files):
- foods-1668829-supplementary.pdf
